# Supplementary material for: Multi-Omics Profiling in PGM3 and STAT3 Deficiencies: A Tale of Two Patients
Source: Int J Mol Sci. 2023 Jan 26;24(3):2406. doi: 10.3390/ijms24032406 (PMC9916661; doi:10.3390/ijms24032406)
Supplement: Supplementary file 1 [file ijms-24-02406-s001.zip]

Archive with 1 entries (1 files):
- ijms-2009555-supplementary.pptx
